# Supplementary material for: Deep Learning for Predicting Late-Onset Breast Cancer Metastasis: The Single-Hyperparameter Grid Search (SHGS) Strategy for Meta-Tuning a Deep Feed-Forward Neural Network
Source: Bioengineering (Basel). 2025 Nov 7;12(11):1214. doi: 10.3390/bioengineering12111214 (PMC12650627; doi:10.3390/bioengineering12111214)
Supplement: Supplementary file 1 [file bioengineering-12-01214-s001.zip]

Archive with 1 entries (1 files):
- bioengineering-3894208-supplementary.pdf
